# Supplementary material for: Synthetic ligands for PreQ1 riboswitches provide structural and mechanistic insights into targeting RNA tertiary structure
Source: Nat Commun. 2019 Apr 2;10:1501. doi: 10.1038/s41467-019-09493-3 (PMC6445138; doi:10.1038/s41467-019-09493-3)
Supplement: Supplementary file 3 — Source Data [file 41467_2019_9493_MOESM3_ESM.xlsx]

## Sheet: Figure 3
	Figure 3A
		B. subtilis PreQ1-RS									T. tengcongensis PreQ1-RS
		[1] / µM		(F - Ff)/(F0 - Ff)/a.u.				(F - Ff)/(F0 - Ff)/a.u.			[1] / µM		(F - Ff)/(F0 - Ff)/a.u.				(F - Ff)/(F0 - Ff)/a.u.
				Data 1	Data 2	Data 3		Average	Stdev				Data 1	Data 2	Data 3		Average	Stdev
		0		1	1	1		1	0		0		1	1	1		1	0
		0.11		0.827844	0.87584	0.770473		0.824719	0.052753		0.11		0.704605	0.410878	0.57		0.561828	0.147034
		0.34		0.550412	0.693286	0.556212		0.59997	0.080866		0.34		0.215915	0.185723	0.775618		0.392419	0.332204
		0.89		0.427855	0.555004	0.44586		0.47624	0.0688033		0.89		0.182441	0.345686	0.537102		0.355077	0.177517
		1.45		0.303717	0.378315	0.36444		0.348824	0.0396754		1.45		0.11198	-0.0188972	0.342756		0.14528	0.183112
		4.22		0.162714	0.379551	0.264633		0.268966	0.108484		4.22		-0.0267779	0.0108582	0.199647		0.0612423	0.12133
		9.71		0.100191	0.213031	0.218642		0.177288	0.0668266		9.71		-0.294259	-0.217062	0.0954064		-0.138638	0.206331
		23.4		-0.0727559	0.116557	-0.0565127		-0.00423726	0.104926		23.4		-0.229258	-0.384656	0.0159011		-0.199338	0.201948
		50.5		0.0394379	-0.103328	0.0879236		0.0080111	0.0994236		50.5		-0.16451	-0.0178823	-0.0212014		-0.0678647	0.0837141
		77.4		0	0	0		0	0		77.4		0	0	0		0	0
	Figure 3B
		[BsPreQ1-RS] / µM		(F - Ff)/(F0 - Ff)/a.u.				(F - Ff)/(F0 - Ff)/a.u.			[TtPreQ1-RS] / µM		(F - Ff)/(F0 - Ff)/a.u.				(F - Ff)/(F0 - Ff)/a.u.
				Data 1	Data 2	Data 3		Average	Stdev				Data 1	Data 2	Data 3		Average	Stdev
		0		1.32415	0.918386	0.757468		1	0.292021		0		1	1	1		1	0
		0.05		0.838175	0.605711	0.851791		0.765225	0.138312		0.0797		0.834882	0.682106	0.739351		0.752113	0.0771835
		0.25		1.11644	0.645073	0.563377		0.774963	0.298534		0.1587		0.813262	0.560111	0.587201		0.653525	0.138998
		0.5		0.69929	0.71563	0.746328		0.720416	0.0238812		0.3557		0.773464	0.431312	0.498219		0.567665	0.18134
		1		0.478214	0.459647	0.371761		0.436541	0.0568638		0.6483		0.691668	0.357347	0.411177		0.486731	0.179511
		2.5		0.435385	0.389833	0.478709		0.434643	0.0444427		0.9375		0.622615	0.309211	0.422861		0.451562	0.158661
		5		0.252682	0.34948	0.469549		0.357237	0.108642		1.515		0.559245	0.287822	0.394666		0.413911	0.136731
		10		0.296501	0.209358	0.213567		0.239809	0.0491422		2.084		0.481384	0.298605	0.376246		0.385412	0.0917338
		25		0.132613	-0.0604885	-0.0721241		-1.52656e-16	0.114993		2.835		0.419279	0.206468	0.432483		0.352743	0.12685
											4.248		0.298802	0.181387	0.299475		0.259888	0.0679848
											5.644		0.20538	0.267371	0.272013		0.248254	0.0372031
											7.024		0.114978	0.0245837	0.172565		0.104042	0.0745944
											9.291		0	0	0		0	0

## Sheet: Figure 5B
	Figure 5B
				PreQ1										Compound 1
		[PreQ1] / µM		Termination Efficiency / %					Termination Efficiency / %			[1] / µM		Termination Efficiency / %				Termination Efficiency / %
				Data 1	Data 2	Data 3	Data 4		Average	Stdev				Data 1	Data 2	Data 3		Average	Stdev
		0		21.7	24	23.7	24.6		23.5	1.3		0		24.0791	26.1	26		25.4	1.1
		0.01		36.4	40.3	40.6	40		39.3	2		20		26.8521	28.7	27.8		27.8	0.9
		0.02		42.3	47.4	48.5	47		46.3	2.7		40		29.9336	30.3	30.9		30.4	0.5
		0.05		51.8	55.2	57.1	56		55	2.3		100		34.9792	35.8	34.7		35.2	0.6
		0.1		56.4	60.6	63.4	61.2		60.4	2.9		200		41.4278	39.7	38.6		39.9	1.4
		0.4		63.4	67.9	71.5	66.9		67.4	3.3		400		47.4259	44.5	45.5		45.8	1.5
		1		67.2	71.7	75.3	70.8		71.3	3.3		1000		56.8964	53.1	53.7		54.6	2
		4		71.6	76.8	80.9	75		76.1	3.9		2000		62.9044	55.7	56.1		58.2	4
		20		74.3	78.4	83.4	77.3		78.4	3.8		5000		67.2049	59.2	58.9		61.8	4.7

## Sheet: Figure 7B
	Figure 7B
				Compound 2										Compound 3
		[2] / µM		Termination Efficiency / %				Termination Efficiency / %				[3] / µM		Termination Efficiency / %				Termination Efficiency / %
				Data 1	Data 2	Data 3		Average	Stdev					Data 1	Data 2	Data 3		Average	Stdev
		0		26.6733	25.4773	24.4449		25.5318	1.1152			0		26.2543	22.4144	23.0511		23.9066	2.05792
		20		27.5697	27.4352	27.3996		27.4682	0.0897274			20		25.9085	23.7619	20.9872		23.5526	2.46731
		40		29.1042	27.5389	26.2667		27.6366	1.42124			40		27.4292	23.6476	22.356		24.4776	2.63646
		100		31.5433	30.9755	31.2042		31.241	0.285673			100		28.2067	24.8665	23.921		25.6647	2.25156
		200		36.6092	34.9712	33.7917		35.124	1.41496			200		30.0474	27.2615	26.6532		27.9874	1.80979
		400		41.3766	39.6129	36.1156		39.035	2.67769			400		32.2736	29.8716	27.9408		30.0287	2.17069
		1000		47.5946	45.6264	42.4207		45.2139	2.61146			1000		37.19	34.8424	34.2732		35.4352	1.5461
		2000		51.949	48.1804	44.2435		48.1243	3.85307			2000		43.8408	41.812	37.278		40.9769	3.36011
		5000		53.3166	49.8929	48.8538		50.6878	2.33516

## Sheet: Supplementary Figure 2
	Supplementary Figure 2
		B. subtilis PreQ1-RS									T. tengcongensis PreQ1-RS
		[PreQ1] / nM		(F - Ff)/(F0 - Ff)/a.u.				(F - Ff)/(F0 - Ff)/a.u.			[PreQ1] / nM		(F - Ff)/(F0 - Ff)/a.u.				(F - Ff)/(F0 - Ff)/a.u.
				Data 1	Data 2	Data 3		Average	Stdev				Data 1	Data 2	Data 3		Average	Stdev
		0		1	1	1		1	0		0		1	1	1		1	0
		1.1		0.739197	0.742087	0.733195		0.73816	0.00453596		1.1		0.653278	0.697972	0.617262		0.656171	0.0404327
		3.4		0.543101	0.673805	0.547361		0.588089	0.0742625		3.4		0.602222	0.537917	0.402561		0.514233	0.101916
		5.6		0.465514	0.46616	0.336135		0.422603	0.0748843		5.6		0.225444	0.294673	0.335481		0.285199	0.0556266
		10		0.391136	0.434416	0.420625		0.415393	0.0221093		10		0.390896	0.2807	0.280394		0.31733	0.0637103
		21		0.311338	0.359443	0.370147		0.346976	0.0313238		21		0.139982	0.139763	0.20794		0.162562	0.0392993
		43		0.257381	0.255671	0.357807		0.290286	0.058481		43		0.185672	0.0910372	0.253932		0.17688	0.0818023
		87.5		0.191267	0.251822	0.195849		0.21298	0.0337166		87.5		0.0862925	0.131126	0.108613		0.108677	0.0224168
		198		0.108801	0.143108	0.124271		0.125393	0.0171809		198		0.0205537	0.0127044	0.0772048		0.036821	0.0351929
		419		0.0752242	0.110184	0.123235		0.102881	0.0248244		419		0.0366388	0.0247124	0.0839091		0.0484201	0.0313075
		860		-0.00193704	0.0655966	0.0233726		0.0290107	0.034118		860		-0.105675	-0.0759388	0.0331979		-0.049472	0.0731218
		3000		0.0454028	0.0306642	0.126834		0.0676338	0.051796		3000		-0.0441136	0.115026	0.0301318		0.0336815	0.0796293
		7500		0	0	0		0	0		7500		0	0	0		0	0

## Sheet: Supplementary Figure 3
	Supplementary Figure 3
		yeast tRNA
		[yeast tRNA] / µM		(F - Ff)/(F0 - Ff)/a.u.				(F - Ff)/(F0 - Ff)/a.u.
				Data 1	Data 2	Data 3		Average	Stdev
		0		0.987808	0.984508	1.02768		1	0.0240314
		0.05		1.12769	1.14942	1.09983		1.12565	0.0248593
		0.1		1.18993	1.22798	1.17261		1.19684	0.0283222
		0.25		1.12357	1.13512	1.19901		1.15257	0.0406349
		0.5		1.19809	1.33009	1.28839		1.27219	0.0674742
		1		1.13567	1.22028	1.26749		1.20781	0.0667873
		2.5		1.10423	1.07443	1.10688		1.09518	0.0180169
		5		0.972408	0.9593	1.03859		0.9901	0.0425037
		10		0.784582	0.794298	0.81749		0.79879	0.0169079
		25		0.355853	0.444129	0.375378		0.391787	0.046369
		40		0.0417087	0.0819507	-0.123659		-5.55112e-17	0.108966

## Sheet: Supplementary Figure 5
	Supplementary Figure 5A
		Compound 1
		[1] / µM		(F - Ff)/(F0 - Ff)/a.u.				(F - Ff)/(F0 - Ff)/a.u.
				Data 1	Data 2	Data 3		Average	Stdev
		0		1	1	1		1	0
		0.022		0.709283	0.640212	0.721098		0.690198	0.0436901
		0.045		0.517513	0.376692	0.577681		0.490629	0.103156
		0.1		0.34386	0.351293	0.443158		0.379437	0.0553093
		0.32		0.214526	0.272588	0.241233		0.242782	0.0290623
		0.88		0.0923794	0.0925742	0.214944		0.133299	0.0707064
		1.44		0.100945	0.097965	0.205922		0.134944	0.0614871
		4.2		-0.0327967	0.0247501	0.124036		0.038663	0.0793365
		9.7		0.016576	-0.0753179	0.0561237		-0.00087271	0.0674356
		23.3		0	0	0		0	0
	Supplementary Figure 5B
		PreQ1
		[PreQ1] / nM		(F - Ff)/(F0 - Ff)/a.u.				(F - Ff)/(F0 - Ff)/a.u.
				Data 1	Data 2	Data 3		Average	Stdev
		0		1	1	1		1	0
		1.1		1.03631	0.784366	0.761531		0.860735	0.152478
		3.4		0.591821	0.546319	0.578466		0.572202	0.023389
		5.6		0.370179	0.278062	0.500561		0.382934	0.111796
		10		0.285617	0.297103	0.39972		0.32748	0.0628247
		21		0.178994	0.0386893	0.283986		0.167223	0.123071
		43		0.245417	0.121599	0.282317		0.216444	0.0841851
		87.5		0.114646	0.0756251	0.212074		0.134115	0.0702772
		198		0.134038	0.102574	0.221207		0.152606	0.0614575
		419		0.0654843	0.236266	0.242183		0.181311	0.100352
		860		0.0169026	-0.113951	0.185392		0.0294478	0.150065
		3000		0	0	0		0	0

## Sheet: Supplementary Figure 7B
	Supplementary Figure 7B
				ZMP
		[ZMP] / µM		Termination Efficiency / %				Termination Efficiency / %
				Data 1	Data 2	Data 3		Average	Stdev
		0		22.1	25.8	27.4		25.1	2.7
		20		22	24.7	26.9		24.5	2.5
		40		22.5	24.5	27.9		25	2.7
		100		22.4	25.6	27.4		25.2	2.5
		200		23.6	26.7	28		26.1	2.2
		400		24	26	28.7		26.2	2.4
		1000		23.8	25.4	28		25.8	2.1
		2000		23.8	25.4	29.2		26.1	2.8

## Sheet: Supplementary Figure 10
	Supplementary Figure 10
		B. subtilis PreQ1-RS										T. tengcongensis PreQ1-RS
		[2] / µM		(F - Ff)/(F0 - Ff)/a.u.					(F - Ff)/(F0 - Ff)/a.u.			[2] / µM		(F - Ff)/(F0 - Ff)/a.u.				(F - Ff)/(F0 - Ff)/a.u.
				Data 1	Data 2	Data 3			Average	Stdev				Data 1	Data 2	Data 3		Average	Stdev
		0		1	1	1			1	0		0		1	1	1		1	0
		0.11		0.600955	0.71824	0.635837			0.651677	0.0602256		0.11		0.939208	0.661472	0.938908		0.846529	0.160264
		0.34		0.444962	0.557571	0.576011			0.526182	0.0709396		0.34		0.645235	0.392363	0.517443		0.518347	0.126438
		0.89		0.347078	0.422445	0.378135			0.382552	0.0378772		0.89		0.5249	0.176033	0.497335		0.399423	0.193951
		1.45		0.192542	0.388147	0.3405			0.307063	0.101999		1.45		0.416202	0.148808	0.0321295		0.199046	0.196903
		4.22		0.186077	0.26944	0.201895			0.219137	0.0442755		4.22		0.103703	0.0127557	0.221545		0.112668	0.104683
		9.71		0.100013	0.0429509	-0.0160377			0.0423089	0.0580282		9.71		-0.0645444	-0.103114	0.0116421		-0.0520054	0.0583966
		23.4		-0.0562253	-0.165298	0.116094			-0.0351431	0.141876		23.4		0	0	0		0	0
		50.5		0.058724	0.107934	-0.0969005			0.0232524	0.106925
		77.4		0	0	0			0	0
		[3] / µM		(F - Ff)/(F0 - Ff)/a.u.					(F - Ff)/(F0 - Ff)/a.u.			[3] / µM		(F - Ff)/(F0 - Ff)/a.u.				(F - Ff)/(F0 - Ff)/a.u.
				Data 1	Data 2	Data 3	Data 4		Average	Stdev				Data 1	Data 2	Data 3		Average	Stdev
		0		1	1	1	1		1	0		0		1	1	1		1	0
		0.022		1.08243	1.28928	0.699355	0.747873		0.954732	0.280614		0.022		0.97	0.999157	1.13759		1.03558	0.0895365
		0.045		0.931169	1.15001	0.509584	0.717568		0.827081	0.275628		0.045		0.641474	0.869509	0.919295		0.810092	0.148135
		0.1		0.720686	0.989044	0.471882	0.588496		0.692527	0.222277		0.1		0.614497	0.59256	0.860121		0.689059	0.14855
		0.32		0.69072	0.963424	0.478726	0.456144		0.647253	0.235781		0.32		0.419666	0.400118	0.429046		0.416276	0.0147589
		0.88		0.737722	0.87524	0.427054	0.466892		0.626727	0.215635		0.88		0.35975	0.530928	0.616302		0.502327	0.130646
		1.44		0.68572	0.830653	0.351224	0.383532		0.562782	0.233635		1.44		0.342614	0.509108	0.633599		0.495107	0.145997
		4.2		0.577783	0.752014	0.263261	0.342469		0.483882	0.223147		4.2		0.0714987	0.338181	0.363452		0.25771	0.161758
		9.7		0.512177	0.513027	0.238207	0.237682		0.375273	0.158574		9.7		0.167217	0.229033	0.136868		0.177706	0.046969
		23.3		0.343641	0.192489	0.178089	0.181683		0.223975	0.0800113		23.3		0	0	0		0	0
		50.4		0.145085	0.196427	0.125012	0.104541		0.142766	0.0394176
		77.2		0	0	0	0		0	0
